# Supplementary material for: Development and Validation of a Risk Score for Post-Transplant Lymphoproliferative Disorders among Solid Organ Transplant Recipients
Source: Cancers (Basel). 2022 Jul 4;14(13):3279. doi: 10.3390/cancers14133279 (PMC9265532; doi:10.3390/cancers14133279)
Supplement: Supplementary file 1 [file cancers-14-03279-s001.zip]

Archive with 2 entries (2 files):
- Supplemental material Figure S1.pdf
- Supplemental material File S1.pdf
